# Supplementary material for: Estimation of the Vaporization Enthalpies and Vapor Pressures of α-Tocopherol and Δ9-Tetrahydrocannabinol via the Use of a Surrogate, Correlation Gas Chromatography, and Synthetic and Retrosynthetic Analysis
Source: Molecules. 2024 Sep 12;29(18):4332. doi: 10.3390/molecules29184332 (PMC11434254; doi:10.3390/molecules29184332)
Supplement: Supplementary file 1 [file molecules-29-04332-s001.zip]

Archive with 1 entries (1 files):
- molecules-3074253-supplementary.pdf
